# Supplementary material for: Research Trends and Gaps in Human Papillomavirus Vaccination Intention in South Korea: A Scoping Review
Source: Healthcare (Basel). 2026 Jan 30;14(3):355. doi: 10.3390/healthcare14030355 (PMC12896974; doi:10.3390/healthcare14030355)
Supplement: Supplementary file 1 [file healthcare-14-00355-s001.zip]

Archive with 3 entries (3 files):
- File S1.pdf
- File S2.pdf
- File S3. JBI_Quality_Appraisal.xlsx
