# Supplementary material for: Research Trends and Gaps in Human Papillomavirus Vaccination Intention in South Korea: A Scoping Review
Source: Healthcare (Basel). 2026 Jan 30;14(3):355. doi: 10.3390/healthcare14030355 (PMC12896974; doi:10.3390/healthcare14030355)
Supplement: Supplementary file 1 [file healthcare-14-00355-s001.zip › File S3. JBI_Quality_Appraisal.xlsx]

## Sheet: Sheet1
Study ID	Inclusion criteria clearly defined	Study subjects & setting described in detail	Exposure measured validly & reliably	Outcome measured validly & reliably	Confounding factors identified	Strategies to deal with confounders stated	Appropriate statistical analysis	Overall appraisal (Include/Exclude)	Notes
S01	Yes	Yes	Yes	Yes	Yes	Yes	Yes	Include
S02	Yes	Yes	Yes	Yes	Yes	Yes	Yes	Include
S03	Yes	Yes	Yes	Yes	No	Unclear	Yes	Include
S04	Yes	Yes	Yes	Yes	Yes	Yes	Yes	Include
S05	Yes	Yes	Yes	Yes	No	Unclear	Yes	Include
S06	Yes	Yes	Yes	Yes	Yes	Yes	Yes	Include
S07	Yes	Yes	Yes	Yes	Yes	Yes	Yes	Include
S08	Yes	Yes	Yes	Yes	No	Unclear	Yes	Include
S09	Yes	Yes	Yes	Yes	Yes	Yes	Yes	Include
S10	Yes	Yes	Yes	Yes	No	Unclear	Yes	Include
S11	Yes	Yes	Yes	Yes	No	Unclear	Yes	Include
S12	Yes	Yes	Yes	Yes	Yes	Yes	Yes	Include
S13	Yes	Yes	Yes	Yes	Yes	Yes	Yes	Include
S14	Yes	Yes	Yes	Yes	No	Unclear	Yes	Include
S15	Yes	Yes	Yes	Yes	No	Unclear	Yes	Include
S16	Yes	Yes	Yes	Yes	No	Unclear	Yes	Include
S17	Yes	Yes	Yes	Yes	Yes	Yes	Yes	Include
S18	Yes	Yes	Yes	Yes	Yes	Yes	Yes	Include
S19	Yes	Yes	Yes	Yes	Yes	Yes	Yes	Include
S20	Yes	Yes	Yes	Yes	No	Unclear	Yes	Include
S21	Yes	Yes	Yes	Yes	Yes	Yes	Yes	Include
S22	Yes	Yes	Yes	Yes	No	Unclear	Yes	Include
S23	Yes	Yes	Yes	Yes	Yes	Yes	Yes	Include
S24	Yes	Yes	Yes	Yes	Yes	Yes	Yes	Include
S25	Yes	Yes	Yes	Yes	No	Unclear	Yes	Include
S26	Yes	Yes	Yes	Yes	Yes	Yes	Yes	Include
S27	Yes	Yes	Yes	Yes	Yes	Yes	Yes	Include
S28	Yes	Yes	Yes	Yes	Yes	Yes	Yes	Include
S29	Yes	Yes	Yes	Yes	Yes	Yes	Yes	Include
S30	Yes	Yes	Yes	Yes	Yes	Yes	Yes	Include
S31	Yes	Yes	Yes	Yes	No	Unclear	Yes	Include
S32	Yes	Yes	Yes	Yes	Yes	Yes	Yes	Include
S33	Yes	Yes	Yes	Yes	Yes	Yes	Yes	Include
S34	Yes	Yes	Yes	Yes	Yes	Yes	Yes	Include
S35	Yes	Yes	Yes	Yes	Yes	Yes	Yes	Include
S36	Yes	Yes	Yes	Yes	No	Unclear	Yes	Include
